# Supplementary material for: Diet Quality and Nutritional Risk Based on the FIGO Nutrition Checklist among Greek Pregnant Women: A Cross-Sectional Routine Antenatal Care Study
Source: Nutrients. 2023 Apr 22;15(9):2019. doi: 10.3390/nu15092019 (PMC10181041; doi:10.3390/nu15092019)
Supplement: Supplementary file 1 [file nutrients-15-02019-s001.zip]

Archive with 1 entries (1 files):
- nutrients-2315184-supplementary.pdf
